# Supplementary material for: Korean Chestnut Honey Suppresses HSV-1 Infection by Regulating the ROS–NLRP3 Inflammasome Pathway
Source: Antioxidants (Basel). 2023 Oct 30;12(11):1935. doi: 10.3390/antiox12111935 (PMC10669648; doi:10.3390/antiox12111935)
Supplement: Supplementary file 1 [file antioxidants-12-01935-s001.zip]

Archive with 1 entries (1 files):
- antioxidants-2646029-supplementary.pdf
